# Supplementary material for: Berberine Inhibits Dengue Virus through Dual Mechanisms
Source: Molecules. 2021 Sep 10;26(18):5501. doi: 10.3390/molecules26185501 (PMC8470584; doi:10.3390/molecules26185501)
Supplement: Supplementary file 1 [file molecules-26-05501-s001.zip]

Archive with 1 entries (1 files):
- molecules-1363266-supplementary.pdf
